# Supplementary material for: Phylogenomic and comparative analysis of the distribution and regulatory patterns of TPP riboswitches in fungi
Source: Sci Rep. 2018 Apr 3;8:5563. doi: 10.1038/s41598-018-23900-7 (PMC5882874; doi:10.1038/s41598-018-23900-7)
Supplement: Supplementary file 2 — S1 [file 41598_2018_23900_MOESM2_ESM.xlsx]

## Sheet: Fungal TPP riboswitches
Species	Divison	Class	Sequence	Riboswitch	Riboswitch Strand	Location of riboswitches	Gene	Gene Strand	Exon count	Mode of regulation	Gene product	Gene ID	Transcript ID
Aureobasidium namibiae	Ascomycota	Dothideomycetes	NW_013581191.1	257716-257799	+	5' UTR	257909-259501	+	3	Type I	nucleoside transporter	25412037	XM_013568648.1
			NW_013581192.1	184044-184208	-	5' UTR	182905-183973	-	2	Type I	THI4	25417403	XM_013568970.1
Aureobasidium subglaciale	Ascomycota	Dothideomycetes	NW_013566990.1	72194-72276	+	Intron	72014-74182	+	4	Type III	nucleoside transporter	25369219	XM_013490560.1
			NW_013566977.1	158790-158861	-	5' UTR	157555-158724	-	3	Type I	NMT1	25370856	XM_013486040.1
Baudoinia panamericana	Ascomycota	Dothideomycetes	NW_006911258.1	1337977-1338073	-	Intron	1337890-1338705	-	3	Type III	hypothetical protein	19111238	XM_007674341.1
			NW_006911267.1	1210140-1210239	+	5' UTR	1210284-1211690	+	7	Type I	NMT1	19117032	XM_007681223.1
Bipolaris maydis	Ascomycota	Dothideomycetes	NW_014024937.1	289728-289857	+	Intron	289116-291618	+	6	Type II	urea transporter	25843356	XM_014228171.1
			NW_014024910.1	53927-54007	+	5' UTR	54052-55653	+	2	Type I	nucleoside transporter	25845100	XM_014219134.1
			NW_014024936.1	1607120-1607244	-	5' UTR	1605870-1607044	-	3	Type I	NMT1	25836685	XM_014228040.1
			NW_014024917.1	159293-159447	-	5' UTR	158159-159225	-	2	Type I	THI4	25838437	XM_014220390.1
Bipolaris oryzae	Ascomycota	Dothideomycetes	NW_006911348.1	49996-50076	+	5' UTR	50120-51722	+	2	Type I	nucleoside transporter	19128849	XM_007690165.1
			NW_006911536.1	7002-7099	+	5' UTR	7176-8350	+	3	Type I	NMT1	19119381	XM_007694992.1
			NW_006911475.1	35322-35478	-	5' UTR	34188-35254	-	2	Type I	THI4	19121607	XM_007694135.1
			NW_006911305.1	101348-101491	-	Intron	99753-102068	-	6	Type II	urea transporter	19122597	XM_007687391.1
Bipolaris sorokiniana	Ascomycota	Dothideomycetes	NW_006911901.1	391243-391349	-	5' UTR	389596-391183	-	2	Type I	nucleoside transporter	19141342	XM_007701793.1
			NW_006911908.1	1014655-1014777	-	Intron	1013283-1014877	-	4	Type III	NMT1	19135100	XM_007705764.1
			NW_006911904.1	148282-148438	-	5' UTR	147550-148240	-	4	Type I	THI4	19139208	XM_007703384.1
Bipolaris victoriae	Ascomycota	Dothideomycetes	NW_014575322.1	26534-26626	+	5' UTR	26695-27764	+	2	Type I	THI4	26252075	XM_014698868.1
			NW_014575320.1	131764-131888	-	5' UTR	130514-131688	-	3	Type I	NMT1	26248882	XM_014698796.1
			NW_014575357.1	257191-257297	-	5' UTR	255544-257146	-	2	Type I	nucleoside transporter	26260369	XM_014701963.1
			NW_014575385.1	342271-342365	-	Intron	340682-342987	-	4	Type II	urea transporter	26258691	XM_014705713.1
Bipolaris zeicola	Ascomycota	Dothideomycetes	NW_006912158.1	16836-16930	+	5' UTR	17009-18182	+	3	Type I	NMT1	19148668	XM_007715552.1
			NW_006912207.1	12523-12613	+	Intron	11896-14202	+	6	Type II	urea transporter	19150776	XM_007716915.1
			NW_006912144.1	69670-69762	+	5' UTR	69831-70897	+	2	Type I	THI4	19146118	XM_007715019.1
			NW_006912350.1	3999-4105	-	5' UTR	2352-3954	-	2	Type I	nucleoside transporter	19143990	XM_007719349.1
Leptosphaeria maculans	Ascomycota	Dothideomycetes	NW_003533874.1	962744-962904	-	5' UTR	961611-962670	-	2	Type I	THI4	13288808	XM_003842693.1
			NW_003533865.1	408369-408474	-	Intron	405498-409082	-	10	Type II	urea transporter	13287766	XM_003838386.1
Neofusicoccum parvum	Ascomycota	Dothideomycetes	NW_006888463.1	39426-39535	+	5' UTR	39607-40819	+	4	Type I	NMT1	19028105	XM_007587591.1
			NW_006888323.1	17463-17561	+	5' UTR	17632-18675	+	2	Type I	THI4	19026927	XM_007586528.1
			NW_006887996.1	23837-23974	-	5' UTR	22320-23549	-	4	Type I	urea transporter	19023999	XM_007583893.1
			NW_006887798.1	101022-101138	-	5' UTR	99366-100965	-	1	Type IV	nucleoside transporter	19022041	XM_007582138.1
Parastagonospora nodorum	Ascomycota	Dothideomycetes	NW_001884549.1	384603-384713	+	Intron	384051-386446	+	6	Type II	urea transporter	5968068	XM_001790806.1
			NW_001884556.1	1090174-1090267	+	5' UTR	1090293-1091462	+	2	Type I	nucleoside transporter	5973231	XM_002562197.1
			NW_001884549.1	1151865-1151989	-	5' UTR	1148014-1151824	-	5	Type I	nucleoside transporter	5968052	XM_001791129.1
			NW_001884568.1	371336-371449	-	Intron	369999-371634	-	4	Type III	NMT1	5978915	XM_001801955.1
Pseudocercospora fijiensis	Ascomycota	Dothideomycetes	NW_006921537.1	4589784-4589875	-	Intron	4588434-4590214	-	5	Type III	THI4	19337528	XM_007930501.1
Pseudogymnoascus destructans	Ascomycota	Dothideomycetes	NW_012234636.1	108455-108623	-	Intron	107032-108959	-	4	Type III	THI4	24484404	XM_012886487.1
			NW_012234593.1	91364-91468	-	Intron	89489-92438	-	5	Type II	urea transporter	24482081	XM_012884145.1
Pyrenophora teres	Ascomycota	Dothideomycetes	NW_003521928.1	47984-48091	-	5' UTR	46766-47922	-	3	Type I	NMT1	10522339	XM_003297835.1
			NW_003523602.1	13410-13513	-	5' UTR	11744-13369	-	2	Type I	nucleoside transporter	10513467	XM_003301413.1
			NW_003521973.1	6354-6498	-	Intron	4800-7045	-	6	Type II	urea transporter	10522473	XM_003297969.1
Pyrenophora tritici-repentis	Ascomycota	Dothideomycetes	NW_001939257.1	613248-613332	+	Intron	613102-614997	+	3	Type III	nucleoside transporter	6348935	XM_001940923.1
			NW_001939250.1	857294-857395	+	5' UTR	857528-859105	+	3	Type I	urea transporter	6345420	XM_001937445.1
			NW_001939244.1	778599-778701	-	Intron	777376-778940	-	4	Type III	NMT1	6338431	XM_001930594.1
			NW_001939247.1	2178624-2178771	-	Intron	2177432-2178971	-	4	Type III	THI4	6343353	XM_001935404.1
Setosphaeria turcica	Ascomycota	Dothideomycetes	NW_007360037.1	375109-375197	+	Intron	374851-376410	+	4	Type III	THI4	19401533	XM_008028010.1
			NW_007360092.1	73680-73779	+	Intron	73040-75510	+	6	Type II	urea transporter	19400983	XM_008028533.1
			NW_007359926.1	485018-485182	-	Intron	483572-485390	-	3	Type III	NMT1	19400027	XM_008023842.1
Sphaerulina musiva	Ascomycota	Dothideomycetes	NW_016017387.1	978505-978615	+	Intron	978270-979988	+	5	Type III	THI4	27902586	XM_016905449.1
Verruconis gallopava	Ascomycota	Dothideomycetes	NW_015622137.1	145810-145926	+	Intron	145551-147799	+	2	Type III	nucleoside transporter	27308035	XM_016352732.1
Zymoseptoria tritici	Ascomycota	Dothideomycetes	NC_018213.1	294610-294703	+	5' UTR	294769-295779	+	2	Type I	THI4	13393750	XM_003851301.1
			NC_018217.1	2209921-2210080	-	5' UTR	2208388-2209863	-	2	Type I	urea transporter	13399800	XM_003855443.1
Arthroderma otae	Ascomycota	Eurotiomycetes	NW_003299163.1	999403-999496	+	Intron	999224-1000803	+	5	Type III	NMT1 protein	9225168	XM_002843723.1
			NW_003299161.1	336462-336559	-	5' UTR	335271-336338	-	2	Type I	THI4	9224000	XM_002842715.1
			NW_003299162.1	438585-438746	-	Intron	437260-439574	-	7	Type II	urea transporter	9227522	XM_002842956.1
Aspergillus clavatus	Ascomycota	Eurotiomycetes	NW_001517110.1	708795-708917	+	5' UTR	709019-710240	+	4	Type I	NMT1	4708525	XM_001276283.1
			NW_001517101.1	1306211-1306317	-	5' UTR	1304243-1306143	-	6	Type I	nucleoside transporter	4705153	XM_001272911.1
			NW_001517093.1	931050-931155	-	5' UTR	929929-930982	-	4	Type I	THI4	4700284	XM_001267965.1
Aspergillus fischeri	Ascomycota	Eurotiomycetes	NW_001509772.1	820177-820269	+	5' UTR	2148600-2149828	+	6	Type I	NMT1	4593145	XM_001266281.1
			NW_001509772.1	2148393-2148496	+	5' UTR	820321-822189	+	4	Type I	nucleoside transporter	4592642	XM_001265863.1
			NW_001509760.1	2084831-2084944	+	5' UTR	2084992-2086042	+	2	Type I	THI4	4584467	XM_001257951.1
Aspergillus flavus	Ascomycota	Eurotiomycetes	NW_002477247.1	1188607-1188760	-	5' UTR	1187286-1188517	-	4	Type I	NMT1	7910630	XM_002382625.1
			NW_002477238.1	3917014-3917141	-	5' UTR	3915921-3916963	-	2	Type I	THI4	7913863	XM_002375184.1
			NW_002477243.1	542407-542510	-	5' UTR	540488-542359	-	6	Type I	nucleoside transporter	7921421	XM_002379277.1
Aspergillus fumigatus	Ascomycota	Eurotiomycetes	NC_007199.1	1958005-1958117	+	5' UTR	1958166-1959214	+	2	Type I	THI4	3508853	XM_745632.1
			NC_007195.1	768751-768844	+	5' UTR	768895-770754	+	6	Type I	nucleoside transporter	3507023	XM_744342.1
			NC_007198.1	638261-638357	-	5' UTR	636919-638154	-	4	Type I	NMT1	3505654	XM_743002.1
Aspergillus nidulans	Ascomycota	Eurotiomycetes	NT_107005.1	483082-483175	-	5' UTR	481855-482990	-	3	Type I	NMT1	2869053	XM_676186.1
			NT_107012.1	1441856-1441959	-	5' UTR	1440749-1441795	-	2	Type I	THI4	2873351	XM_656440.1
			NT_107011.1	734957-735046	-	5' UTR	732465-734910	-	9	Type I	nucleoside transporter	2872326	XM_657038.1
Aspergillus niger	Ascomycota	Eurotiomycetes	NT_166526.1	398476-398569	+	Intron	398046-399875	+	4	Type III	THI4	4984392	XM_001394130.2
			NT_166519.1	2566950-2567047	+	Intron	2566725-2568547	+	5	Type III	NMT1	4979522	XM_001400123.2
			NT_166523.1	1581969-1582072	+	5' UTR	1582128-1583994	+	6	Type I	nucleoside transporter	4982006	XM_001391775.2
Aspergillus nomius	Ascomycota	Eurotiomycetes	NW_015378451.1	22719-22832	+	Intron	22692-24749	+	7	Type III	nucleoside transporter	26810545	XM_015553997.1
			NW_015378319.1	1877-1986	+	Intron	1686-3077	+	3	Type III	THI4	26810351	XM_015553803.1
			NW_015378110.1	101228-101335	+	Intron	100948-102649	+	5	Type III	NMT1	26805410	XM_015548863.1
Aspergillus oryzae	Ascomycota	Eurotiomycetes	NW_001884664.1	233629-233724	+	Intron	233303-234936	+	4	Type III	THI4	5991306	XM_001819271.2
			NW_001884668.1	1789904-1790009	+	5' UTR	1790056-1791928	+	6	Type I	nucleoside transporter	5994099	XM_001822019.1
			NW_001884670.1	990076-990229	-	Intron	988648-990489	-	5	Type III	NMT1	5994599	XM_001822502.2
Aspergillus terreus	Ascomycota	Eurotiomycetes	NT_165937.1	574634-574740	-	5' UTR	573360-574545	-	4	Type I	NMT1	4353612	XM_001217834.1
			NT_165931.1	509201-509330	-	5' UTR	508087-509139	-	2	Type I	THI4	4321801	XM_001214996.1
			NT_165938.1	314768-314864	-	5' UTR	312836-314708	-	6	Type I	nucleoside transporter	4354416	XM_001218215.1
Blastomyces gilchristii	Ascomycota	Eurotiomycetes	NW_003101678.1	2002038-2002139	+	Intron	2001717-2003758	+	5	Type III	NMT1	8505523	XM_002626195.1
			NW_003101678.1	1337107-1337208	-	Intron	1335687-1337590	-	4	Type III	THI4	8505614	XM_002626132.1
Capronia coronata	Ascomycota	Eurotiomycetes	NW_006912898.1	1041186-1041294	+	Intron	1040486-1042872	+	3	Type II	urea transporter	19161907	XM_007727918.1
			NW_006912894.1	1031921-1032075	-	5' UTR	1030816-1031867	-	2	Type I	THI4	19156936	XM_007722947.1
Capronia epimyces	Ascomycota	Eurotiomycetes	NW_006912904.1	504270-504374	-	5' UTR	503149-504218	-	2	Type I	THI4	19164333	XM_007730343.1
			NW_006912906.1	2905545-2905680	-	Intron	2903975-2905743	-	3	Type II	urea transporter	19168438	XM_007734448.1
Cladophialophora bantiana	Ascomycota	Eurotiomycetes	NW_015971583.1	637142-637263	-	5' UTR	636039-637089	-	2	Type I	THI4	27699452	XM_016764264.1
			NW_015971594.1	332979-333099	-	Intron	331413-333802	-	5	Type II	urea transporter	27703869	XM_016768654.1
Cladophialophora carrionii	Ascomycota	Eurotiomycetes	NW_008481828.1	1236113-1236228	-	5' UTR	1234886-1236065	-	3	Type I	THI4	19982326	XM_008728178.1
			NW_008481818.1	437302-437413	-	Intron	435703-438079	-	5	Type II	urea transporter	19988368	XM_008725867.1
Cladophialophora immunda	Ascomycota	Eurotiomycetes	NW_015622543.1	1375111-1375218	+	Intron	1374729-1376478	+	2	Type III	THI4	27344204	XM_016391875.1
			NW_015622542.1	440975-441067	-	Intron	438845-442054	-	5	Type II	urea transporter	27341727	XM_016389154.1
Cladophialophora psammophila	Ascomycota	Eurotiomycetes	NW_006912931.1	697004-697101	+	5' UTR	697153-698201	+	2	Type I	THI4	19191678	XM_007747561.1
			NW_006912940.1	389515-389634	-	5' UTR	387948-389148	-	1	Type IV	urea transporter	19194967	XM_007750850.1
			NW_006912922.1	1841685-1841816	-	5' UTR	1840441-1841619	-	3	Type I	NMT1	19185382	XM_007741265.1
Cladophialophora yegresii	Ascomycota	Eurotiomycetes	NW_006913047.1	3031771-3031880	+	5' UTR	3031929-3033103	+	3	Type I	THI4	19179422	XM_007758847.1
			NW_006913046.1	416837-416948	-	Intron	415245-417618	-	5	Type II	urea transporter	19176674	XM_007756099.1
Coccidioides immitis	Ascomycota	Eurotiomycetes	NW_004504310.1	5557143-5557249	+	Intron	5556797-5558503	+	4	Type III	THI4	4566820	XM_004445778.1
			NW_004504309.1	435574-435665	-	Intron	434008-436043	-	5	Type III	NMT1	4558557	XM_001240100.2
Coccidioides posadasii	Ascomycota	Eurotiomycetes	NW_003315979.1	2614938-2615047	+	Intron	2614580-2616260	+	4	Type III	THI4	9691502	XM_003065986.1
			NW_003316003.1	290373-290464	-	Intron	288835-290828	-	5	Type III	NMT1	9694628	XM_003069087.1
Cyphellophora europaea	Ascomycota	Eurotiomycetes	NW_008481808.1	1826192-1826375	-	Intron	1824634-1826237	-	2	Type II	urea transporter	19969538	XM_008716555.1
Endocarpon pusillum	Ascomycota	Eurotiomycetes	NW_006913486.1	77215-77373	-	5' UTR	75634-76868	-	2	Type I	urea transporter	19242885	XM_007787673.1
Exophiala aquamarina	Ascomycota	Eurotiomycetes	NW_013550587.1	4001424-4001524	+	5' UTR	4001572-4002659	+	3	Type I	THI4	25276361	XM_013410573.1
			NW_013550582.1	1264473-1264566	-	5' UTR	1262855-1264046	-	1	Type IV	urea transporter	25282734	XM_013403376.1
			NW_013550584.1	2326806-2326909	-	5' UTR	2325406-2326693	-	4	Type I	NMT1	25280856	XM_013405149.1
Exophiala dermatitidis	Ascomycota	Eurotiomycetes	NW_008751647.1	3214284-3214390	+	Intron	3213963-3215505	+	4	Type III	THI4	20307266	XM_009156672.1
			NW_008751649.1	600154-600256	-	Intron	598543-601002	-	5	Type II	urea transporter	20309187	XM_009158679.1
Exophiala mesophila	Ascomycota	Eurotiomycetes	NW_015622506.1	1016427-1016528	+	Intron	1015912-1017821	+	3	Type III	THI4	27321863	XM_016368535.1
			NW_015622505.1	3171593-3171693	+	Intron	3171241-3173131	+	4	Type III	NMT1	27320772	XM_016367310.1
			NW_015622505.1	4875256-4875360	-	5' UTR	4873676-4874873	-	1	Type IV	urea transporter	27321337	XM_016367947.1
Exophiala oligosperma	Ascomycota	Eurotiomycetes	NW_015622824.1	1344710-1344836	+	Intron	1343861-1346559	+	3	Type II	urea transporter	27359847	XM_016409050.1
			NW_015622826.1	1684926-1685014	-	Intron	1683516-1685448	-	4	Type III	THI4	27361242	XM_016410591.1
			NW_015622823.1	757227-757310	-	Intron	755606-757770	-	5	Type III	NMT1	27358799	XM_016407877.1
Exophiala spinifera	Ascomycota	Eurotiomycetes	NW_015622514.1	2694265-2694385	+	5' UTR	2694451-2695981	+	2	Type I	urea transporter	27330370	XM_016377643.1
			NW_015622513.1	4628403-4628536	+	5' UTR	4628624-4629835	+	2	Type I	THI4	27328793	XM_016376070.1
			NW_015622517.1	2841392-2841480	-	5' UTR	2840131-2841323	-	4	Type I	NMT1	27334673	XM_016381919.1
Exophiala xenobiotica	Ascomycota	Eurotiomycetes	NW_013562493.1	2096391-2096486	-	Intron	2094742-2096711	-	5	Type III	NMT1	25324882	XM_013463590.1
			NW_013562491.1	1092005-1092107	-	Intron	1090743-1092449	-	4	Type III	THI4	25328481	XM_013459326.1
			NW_013562491.1	3204680-3204786	-	Intron	3202722-3205584	-	5	Type II	urea transporter	25329286	XM_013460196.1
Fonsecaea multimorphosa	Ascomycota	Eurotiomycetes	NW_015971642.1	921674-921778	+	5' UTR	921832-922875	+	2	Type I	THI4	27710794	XM_016775552.1
			NW_015971669.1	296304-296409	-	Intron	294745-297141	-	5	Type II	urea transporter	27716864	XM_016781607.1
Fonsecaea pedrosoi	Ascomycota	Eurotiomycetes	NW_013550612.1	1012390-1012498	+	5' UTR	1012554-1013598	+	2	Type I	THI4	25305647	XM_013427899.1
			NW_013550615.1	427833-427953	-	Intron	426268-428677	-	5	Type II	urea transporter	25299622	XM_013433098.1
Histoplasma capsulatum	Ascomycota	Eurotiomycetes	NW_001813980.1	420487-420594	+	5' UTR	420868-421951	+	3	Type I	NMT1	5447525	XM_001541114.1
			NW_001813976.1	934423-934519	+	5' UTR	934578-935669	+	2	Type I	THI4	5444478	XM_001538260.1
Nannizzia gypsea	Ascomycota	Eurotiomycetes	NW_003345192.1	370385-370550	-	5' UTR	369182-370265	-	2	Type I	THI4	10024432	XM_003169147.1
			NW_003345198.1	1389460-1389554	-	5' UTR	1388072-1389368	-	4	Type I	NMT1	10027871	XM_003172550.1
			NW_003345198.1	2247282-2247455	-	Intron	2245661-2248007	-	6	Type II	urea transporter	10028226	XM_003172902.1
Paracoccidioides brasiliensis	Ascomycota	Eurotiomycetes	NW_011371370.1	609729-609835	+	5' UTR	609931-611183	+	4	Type I	NMT1	22586387	XM_010765065.1
			NW_011371361.1	648955-649058	-	5' UTR	647840-648891	-	2	Type I	THI4	22582971	XM_010761267.1
Paracoccidioides lutzii	Ascomycota	Eurotiomycetes	NW_015440948.1	1489030-1489143	+	Intron	1489059-1490310	+	2	Type III	THI4	9100151	XM_002797220.2
			NW_015440963.1	157946-158042	-	5' UTR	156584-157837	-	4	Type I	NMT1	9095130	XM_015845792.1
			NW_015440962.1	227966-228064	-	Intron	226254-228910	-	8	Type II	urea transporter	9095439	XM_015845713.1
Penicillium expansum	Ascomycota	Eurotiomycetes	NW_015971532.1	145021-145109	+	5' UTR	145150-147031	+	6	Type I	thiamine transporter	27683342	XM_016747921.1
			NW_015971416.1	178128-178211	+	5' UTR	178287-179363	+	2	Type I	THI4	27680949	XM_016745529.1
			NW_015971406.1	236547-236666	-	5' UTR	234791-236093	+	1	Type IV	predicted transporter	27678423	XM_016743004.1
			NW_015971374.1	40259-40347	-	5' UTR	38844-40081	-	4	Type I	NMT1	27679739	XM_016744319.1
Penicillium rubens	Ascomycota	Eurotiomycetes	NW_003020110.1	3704743-3704841	+	5' UTR	3705011-3706248	+	4	Type I	NMT1	8315571	XM_002568534.1
			NW_003020081.2	1882764-1882846	+	5' UTR	1882921-1883990	+	2	Type I	THI4	8309167	XM_002564766.1
			NW_003020078.1	956631-956721	+	5' UTR	956760-958783	+	7	Type I	thiamine transporter	8306883	XM_002562197.1
Rasamsonia emersonii	Ascomycota	Eurotiomycetes	NW_013563246.1	194204-194317	+	5' UTR	194402-195466	+	2	Type I	THI4	25315218	XM_013474299.1
			NW_013563303.1	14587-14678	+	5' UTR	14836-16079	+	4	Type I	NMT1	25313661	XM_013475803.1
			NW_013563320.1	8666-8766	-	Intron	6637-10952	-	13	Type III	Nucleoside transporter	25312924	XM_013476254.1
Rhinocladiella mackenziei	Ascomycota	Eurotiomycetes	NW_013550603.1	2475849-2475951	+	Intron	2475184-2477527	+	5	Type II	urea transporter	25290758	XM_013419714.1
			NW_013550604.1	127806-127898	-	5' UTR	126699-127743	-	2	Type I	THI4	25288113	XM_013420646.1
Talaromyces marneffei	Ascomycota	Eurotiomycetes	NW_002196665.1	1494174-1494285	+	Intron	1494193-1496517	+	5	Type III	nucleoside transporter	7027885	XM_002150340.1
			NW_002196662.1	3088086-3088182	+	Intron	3087794-3090461	+	3	Type III	THI4	7024419	XM_002146726.1
			NW_002196661.1	5219605-5219723	-	Intron	5218159-5219992	-	6	Type III	NMT1	7022898	XM_002145130.1
Talaromyces stipitatus	Ascomycota	Eurotiomycetes	NW_002990113.1	1047661-1047755	+	Intron	1047370-1049190	+	4	Type III	NMT1	8099961	XM_002340163.1
			NW_002990114.1	3555484-3555578	+	5' UTR	3555644-3556696	+	2	Type I	THI4	8102580	XM_002479008.1
			NW_002990117.1	2224004-2224092	-	Intron	2221844-2224299	-	6	Type III	nucleoside transporter	8103646	XM_002483786.1
Trichophyton benhamiae	Ascomycota	Eurotiomycetes	NW_003315103.1	272342-272444	+	5' UTR	272563-273647	+	2	Type I	THI4	9521246	XM_003013782.1
			NW_003315109.1	808738-808834	-	5' UTR	807382-808644	-	4	Type I	NMT1	9521197	XM_003015424.1
Trichophyton rubrum	Ascomycota	Eurotiomycetes	NW_003456426.1	220551-220653	+	5' UTR	220773-221848	+	2	Type I	THI4	10378112	XM_003235692.1
			NW_003456427.1	1374287-1374384	-	5' UTR	1372939-1374194	-	5	Type I	NMT1	10378735	XM_003237309.1
			NW_003456427.1	2210262-2210429	-	Intron	2208672-2210990	-	6	Type II	urea transporter	10379088	XM_003237658.1
Trichophyton verrucosum	Ascomycota	Eurotiomycetes	NW_003315393.1	31324-31419	+	5' UTR	31512-32777	+	4	Type I	NMT1	9576741	XM_003021048.1
			NW_003315429.1	39986-40153	-	5' UTR	38784-39868	-	2	Type I	THI4	9578647	XM_003021721.1
Uncinocarpus reesii	Ascomycota	Eurotiomycetes	NW_003052499.1	4990247-4990358	+	5' UTR	4990500-4991736	+	4	Type I	NMT1	8440041	XM_002545093.1
			NW_003052500.1	883626-883758	-	5' UTR	881972-883546	-	4	Type I	urea transporter	8437262	XM_002540905.1
			NW_003052500.1	2548501-2548679	-	5' UTR	2547405-2548441	-	2	Type I	THI4	8438262	XM_002541496.1
Arthrobotrys oligospora	Ascomycota	Leotiomycetes	NW_011645636.1	532327-532469	+	Intron	531648-533972	+	4	Type II	urea transporter	22893256	XM_011124058.1
Botrytis cinerea	Ascomycota	Leotiomycetes	NW_001814557.1	328109-328200	+	5' UTR	328248-329525	+	5	Type I	NMT1	5438234	XM_001557585.1
			NW_001814481.1	87985-88120	-	5' UTR	86736-87929	-	4	Type I	THI4	5430120	XM_001549552.1
Dactylellina haptotyla	Ascomycota	Leotiomycetes	NW_011644707.1	230408-230511	+	Intron	229751-232030	+	3	Type II	urea transporter	22887593	XM_011116903.1
Glarea lozoyensis	Ascomycota	Leotiomycetes	NW_007360991.1	576589-576683	+	Intron	576652-578269	+	4	Type III	THI4	19471053	XM_001796302.1
			NW_007361004.1	1059099-1059185	+	Intron	1059006-1060969	+	4	Type III	nucleoside transporter	19467331	XM_008090327.1
			NW_007361002.1	1542750-1542920	-	5' UTR	1541338-1542682	-	6	Type I	NMT1	19460759	XM_008088917.1
Marssonina brunnea	Ascomycota	Leotiomycetes	NW_006763040.1	1803556-1803721	-	5' UTR	1802279-1803500	-	4	Type I	THI4	18757223	XM_007289115.1
Sclerotinia sclerotiorum	Ascomycota	Leotiomycetes	NW_001820820.1	422430-422523	+	5' UTR	422570-423847	+	5	Type I	NMT1	5484598	XM_001588200.1
			NW_001820822.1	309052-309167	-	5' UTR	307740-308993	-	4	Type I	THI4	5485265	XM_001589044.1
Tuber melanosporum	Ascomycota	Pezizomycetes	NW_003298815.1	143555-143649	+	Intron	142874-146477	+	7	Type II	urea transporter	9186256	XM_002836652.1
Pneumocystis murina	Ascomycota	Pneumocystidomycetes	NW_006920860.1	277914-278021	-	Intron	276049-278189	-	11	Type III	predicted transporter	19895890	XM_007875990.1
Candida orthopsilosis	Ascomycota	Saccharomycetes	NC_018295.1	470413-470510	-	Intron	468904-470807	-	4	Type II	urea transporter	14538648	XM_003867334.1
Candida tenuis	Ascomycota	Saccharomycetes	NW_006281233.1	279788-279882	+	Intron	279463-281854	+	2	Type III	urea transporter	18248715	XM_006684974.1
Coniosporium apollinis	Ascomycota	Saccharomycetes	NW_006913295.1	270556-270708	-	5' UTR	268888-270518	-	2	Type I	nucleoside transporter	19903889	XM_007784452.1
Debaryomyces hansenii	Ascomycota	Saccharomycetes	NC_006047.2	1846445-1846555	+	Intron	1846134-1848014	+	2	Type III	urea transporter	2902554	XM_460274.1
Komagataella phaffii	Ascomycota	Saccharomycetes	NC_012965.1	1237625-1237745	-	5' UTR	1236581-1237618	-	1	Type IV	THI4	8199847	XM_002492830.1
Meyerozyma guilliermondii	Ascomycota	Saccharomycetes	NW_001809798.1	919763-919875	-	5' UTR	915049-915628	+	1	Type IV	hypothetical protein	5126700	XM_001485037.1
Ogataea parapolymorpha	Ascomycota	Saccharomycetes	NC_027862.1	1130760-1130853	+	Intron	1130573-1132297	+	2	Type III	urea transporter	25773836	XM_014079206.1
			NC_027863.1	1038585-1038671	+	5' UTR	1038750-1039664	+	1	Type IV	THI4	25773051	XM_014079941.1
Scheffersomyces stipitis	Ascomycota	Saccharomycetes	NC_009045.1	723270-723379	-	Intron	721693-723663	-	2	Type III	urea transporter	4839462	XM_001385111.1
Spathaspora passalidarum	Ascomycota	Saccharomycetes	NW_006767428.1	617228-617339	-	5' UTR	615743-616957	-	1	Type IV	urea transporter	18873803	XM_007375386.1
Yarrowia lipolytica	Ascomycota	Saccharomycetes	NC_006070.1	2512527-2512620	+	5' UTR	2512691-2514206	+	1	Type IV	urea transporter	2911187	XM_503047.1
Beauveria bassiana	Ascomycota	Sordariomycetes	NW_007930847.1	234639-234799	-	5' UTR	233462-234554	-	2	Type I	THI4	19887976	XM_008600061.1
			NW_007930843.1	983227-983364	-	5' UTR	981975-983168	-	4	Type I	NMT1	19886949	XM_008599034.1
			NW_007930862.1	223543-223696	-	Intron	222092-224391	-	4	Type II	urea transporter	19890751	XM_008602836.1
Chaetomium globosum	Ascomycota	Sordariomycetes	NT_165982.1	641282-641372	+	5' UTR	641452-642664	+	4	Type I	NMT1	4396716	XM_001227707.1
			NT_165982.1	441691-441836	-	5' UTR	440515-441632	-	3	Type I	THI4	4396637	XM_001227643.1
			NT_165978.1	3945524-3945638	-	Intron	3943961-3946389	-	7	Type II	urea transporter	4391177	XM_001222662.1
Chaetomium thermophilum	Ascomycota	Sordariomycetes	NW_006383031.1	371950-372049	+	5' UTR	372113-373284	+	4	Type I	THI4	18255754	XM_006692155.1
Colletotrichum fioriniae	Ascomycota	Sordariomycetes	NW_006888778.1	16121-16232	-	5' UTR	14848-16046	-	4	Type I	NMT1	19037442	XM_007590236.1
			NW_006888898.1	153631-153784	-	5' UTR	152506-153564	-	2	Type I	THI4	19034609	XM_007591730.1
Colletotrichum gloeosporioides	Ascomycota	Sordariomycetes	NW_006762926.1	37185-37285	+	Intron	36320-38842	+	7	Type II	urea transporter	18738239	XM_007287008.1
			NW_006762257.1	36783-36937	-	5' UTR	35683-36596	-	3	Type I	THI4	18745222	XM_007277682.1
			NW_006762306.1	110600-110703	-	5' UTR	109335-110529	-	4	Type I	NMT1	18746041	XM_007278604.1
Colletotrichum graminicola	Ascomycota	Sordariomycetes	NW_007361023.1	708056-708155	+	5' UTR	708228-709319	+	2	Type I	THI4	24411041	XM_008096361.1
			NW_007361019.1	479974-480069	+	5' UTR	480221-481729	+	2	Type I	urea transporter	24410064	XM_008095384.1
			NW_007361025.1	620306-620397	-	5' UTR	619039-620231	-	4	Type I	NMT1	24411406	XM_008096726.1
Cordyceps militaris	Ascomycota	Sordariomycetes	NW_006271971.1	4534194-4534288	+	5' UTR	4534350-4535544	+	4	Type I	NMT1	18167055	XM_006670180.1
			NW_006271969.1	5297182-5297343	-	5' UTR	5296045-5297100	-	2	Type I	THI4	18163669	XM_006666794.1
			NW_006271973.1	432430-432522	-	Intron	430977-433319	-	5	Type II	urea transporter	18168543	XM_006671670.1
Eutypa lata	Ascomycota	Sordariomycetes	NW_006914880.1	27028-27114	+	5' UTR	27195-28320	+	3	Type I	THI4	19230796	XM_007795819.1
			NW_006913953.1	3710-3822	+	5' UTR	3921-5170	+	4	Type I	NMT1	19225673	XM_007791208.1
			NW_006914910.1	5035-5151	-	Intron	3492-6011	-	6	Type II	urea transporter	19230939	XM_007795945.1
Fusarium graminearum	Ascomycota	Sordariomycetes	NT_086521.1	5532824-5532905	+	5' UTR	5532970-5534109	+	3	Type I	NMT1	2782173	XM_381848.1
			NT_086521.1	7918758-7918915	-	5' UTR	7917702-7918719	-	2	Type I	THI4	2781923	XM_382645.1
Fusarium pseudograminearum	Ascomycota	Sordariomycetes	NW_008806190.1	440196-440346	-	5' UTR	438994-440130	-	3	Type I	NMT1	20370105	XM_009264605.1
			NW_008805869.1	113808-113922	-	5' UTR	113407-113752	-	5	Type I	urea transporter	20366848	XM_009261348.1
Gaeumannomyces graminis	Ascomycota	Sordariomycetes	NW_008804551.1	2125546-2125641	+	Intron	2125268-2126995	+	4	Type III	THI4	20352465	XM_009229900.1
			NW_008804545.1	3192204-3192298	-	Intron	3190166-3193375	-	3	Type II	urea transporter	20341456	XM_009218754.1
Grosmannia clavigera	Ascomycota	Sordariomycetes	NW_014040560.1	1995890-1995981	+	5' UTR	1996041-1997052	+	1	Type IV	THI4	25977987	XM_014312898.1
			NW_014040819.1	147332-147422	+	5' UTR	147510-148662	+	3	Type I	NMT1	25974741	XM_014319191.1
Magnaporthe oryzae	Ascomycota	Sordariomycetes	NC_017854.1	317422-317502	+	5' UTR	317561-318679	+	3	Type I	THI4	2682651	XM_003720527.1
Metarhizium acridum	Ascomycota	Sordariomycetes	NW_006916677.1	724953-725039	+	Intron	724490-726118	+	5	Type III	THI4	19245497	XM_007809335.1
Metarhizium brunneum	Ascomycota	Sordariomycetes	NW_014574715.1	2282368-2282460	+	5' UTR	2282525-2283759	+	4	Type I	NMT1	26240001	XM_014691952.1
			NW_014574716.1	5491194-5491279	+	5' UTR	5491323-5492360	+	2	Type I	THI4	26238893	XM_014693963.1
			NW_014574702.1	148802-148951	-	Intron	147290-149658	-	5	Type II	urea transporter	26245469	XM_014686120.1
Metarhizium majus	Ascomycota	Sordariomycetes	NW_014576691.1	666483-666579	-	5' UTR	665179-666417	-	4	Type I	NMT1	26272049	XM_014725169.1
			NW_014576683.1	530808-530969	-	5' UTR	529725-530762	-	2	Type I	THI4	26273881	XM_014723341.1
			NW_014576686.1	772405-772554	-	Intron	770892-773261	-	5	Type II	urea transporter	26273320	XM_014724007.1
Metarhizium robertsii	Ascomycota	Sordariomycetes	NW_011942160.1	2998287-2998373	+	5' UTR	2998418-2999455	+	2	Type I	THI4	19259835	XM_007823547.1
			NW_011942149.1	3660410-3660511	-	5' UTR	3659110-3660344	-	4	Type I	NMT1	19256688	XM_007820400.1
Nectria haematococca	Ascomycota	Sordariomycetes	NW_003315865.1	539330-539417	+	Intron	539052-541229	+	4	Type III	THI4	9673613	XM_003044657.1
			NW_003315876.1	480230-480323	-	Intron	478867-480568	-	3	Type III	NMT1	9677166	XM_003049754.1
Neurospora crassa	Ascomycota	Sordariomycetes	NC_026502.1	4177952-4178040	+	Intron	4177546-4180504	+	5	Type III	NMT1	5847064	XM_011395329.1
			NC_026507.1	1766156-1766297	-	Intron	1764461-1767138	-	4	Type III	THI4	3876110	XM_011396940.1
			NC_026501.1	1801334-1801440	-	Intron	1799279-1802672	-	6	Type II	urea transporter	23568374	XM_011394618.1
Neurospora tetrasperma	Ascomycota	Sordariomycetes	NW_009799102.1	272130-272216	-	Intron	270573-272449	-	4	Type III	NMT1	20823237	XM_009853442.1
			NW_009799103.1	1635658-1635793	-	Intron	1634390-1636097	-	4	Type III	THI4	20831686	XM_009854929.1
			NW_009799179.1	1700851-1700952	-	Intron	1698827-1701874	-	7	Type II	urea transporter	20824788	XM_009857118.1
Pestalotiopsis fici	Ascomycota	Sordariomycetes	NW_006917097.1	1061016-1061116	+	5' UTR	1061168-1062384	+	4	Type I	NMT1	19274974	XM_007838542.1
			NW_006917096.1	2420780-2420866	-	5' UTR	2419662-2420706	-	2	Type I	THI4	19274201	XM_007837769.1
Phaeoacremonium minimum	Ascomycota	Sordariomycetes	NW_006921254.1	95170-95263	-	5' UTR	93893-95098	-	4	Type I	NMT1	19324997	XM_007917089.1
			NW_006921069.1	179763-179901	-	5' UTR	178629-179719	-	3	Type I	THI4	19322767	XM_007915046.1
Podospora anserina	Ascomycota	Sordariomycetes	NW_001914843.1	337835-337964	-	Intron	336761-337848	-	3	Type III	THI4	6189008	XM_001904630.1
			NW_001914829.1	27759-27895	-	Intron	25975-28079	-	4	Type II	urea transporter	6187120	XM_001902963.1
Scedosporium apiospermum	Ascomycota	Sordariomycetes	NW_015971795.1	519313-519403	+	5' UTR	519468-520669	+	4	Type I	NMT1	27723914	XM_016787298.1
			NW_015971787.1	1138468-1138589	-	5' UTR	1137274-1138380	-	3	Type I	THI4	27721632	XM_016785547.1
			NW_015971855.1	216422-216563	-	Intron	214874-217717	-	5	Type II	urea transporter	27728940	XM_016791160.1
Sordaria macrospora	Ascomycota	Sordariomycetes	NW_003546191.1	231034-231131	+	Intron	230146-232757	+	4	Type II	urea transporter	10804535	XM_003347074.1
			NW_003546181.1	168619-168703	+	5' UTR	168764-169970	+	4	Type I	NMT1	10803759	XM_003346327.1
			NW_003546146.1	183591-183761	-	5' UTR	182417-183518	-	3	Type I	THI4	10802063	XM_003344706.1
Sporothrix schenckii	Ascomycota	Sordariomycetes	NW_015971142.1	295230-295315	+	5' UTR	295394-296432	+	1	Type IV	THI4	27669672	XM_016734395.1
Thermothelomyces thermophila	Ascomycota	Sordariomycetes	NC_016476.1	1975911-1976029	-	Intron	1974271-1976352	-	5	Type III	NMT1	11507207	XM_003665053.1
			NC_016472.1	7661132-7661228	-	Intron	7659276-7662182	-	6	Type II	urea transporter	11508226	XM_003660151.1
Thielavia terrestris	Ascomycota	Sordariomycetes	NC_016458.1	855323-855436	+	Intron	854436-857202	+	6	Type II	urea transporter	11520640	XM_003651317.1
			NC_016459.1	3078754-3078874	+	Intron	3078504-3080789	+	6	Type III	NMT1	11516379	XM_003654419.1
			NC_016459.1	2884023-2884188	-	Intron	2882624-2884820	-	5	Type III	THI4	11516425	XM_003654354.1
Trichoderma atroviride	Ascomycota	Sordariomycetes	NW_014013632.1	754193-754281	+	5' UTR	754321-755351	+	3	Type I	THI4	25781467	XM_014087652.1
			NW_014013631.1	595561-595643	-	Intron	594131-595927	-	4	Type III	NMT1	25781640	XM_014086635.1
			NW_014013630.1	1977643-1977771	-	Intron	1975854-1978698	-	5	Type II	urea transporter	25778585	XM_014085730.1
Trichoderma reesei	Ascomycota	Sordariomycetes	NW_006711172.1	286880-287033	-	5' UTR	285802-286839	-	2	Type I	THI4	18487732	XM_006968735.1
			NW_006711155.1	588044-588138	-	Intron	586615-588346	-	5	Type III	NMT1	18483203	XM_006965054.1
			NW_006711153.1	1404928-1405072	-	Intron	1403396-1406019	-	5	Type II	urea transporter	18484596	XM_006963961.1
Trichoderma virens	Ascomycota	Sordariomycetes	NW_014013748.1	894552-894642	+	Intron	894205-895911	+	4	Type III	THI4	25790866	XM_014105750.1
			NW_014013744.1	587974-588074	-	Intron	586532-588308	-	4	Type III	NMT1	25790999	XM_014102159.1
Verticillium alfalfae	Ascomycota	Sordariomycetes	NW_003315035.1	1516350-1516469	+	5' UTR	1516541-1517680	+	3	Type I	THI4	9532002	XM_003005909.1
			NW_003315037.1	1770166-1770319	-	Intron	1768607-1770373	-	4	Type II	urea transporter	9535597	XM_003007761.1
			NW_003315025.1	320607-320754	-	Intron	319310-320916	-	4	Type III	NMT1	9528273	XM_003000520.1
Verticillium dahliae	Ascomycota	Sordariomycetes	NW_009276916.1	1009540-1009651	+	Intron	1009195-1010864	+	4	Type III	THI4	20702600	XM_009650023.1
			NW_009276925.1	382212-382366	-	Intron	380669-382428	-	4	Type II	urea transporter	20703917	XM_009653107.1
			NW_009276935.1	87421-87569	-	Intron	86128-87737	-	4	Type III	NMT1	20708674	XM_009656116.1
Agaricus bisporus	Basidiomycota	Agaricomycetes	NW_006763360.1	110596-110705	-	Intron	108336-115705	-	27	Type III	Major Facilitator Superfamily transporter	18822710	XM_007333575.1
Auricularia subglabra	Basidiomycota	Agaricomycetes	NW_006765354.1	1647813-1647903	+	Intron	1647604-1650140	+	12	Type III	gamma-aminobutyric acid transporter	18866419	XM_007337714.1
Coniophora puteana	Basidiomycota	Agaricomycetes	NW_006913057.1	1586214-1586305	+	5' UTR	1586750-1588492	+	8	Type I	amino acid transporter	19211333	XM_007769737.1
Coprinopsis cinerea	Basidiomycota	Agaricomycetes	NW_003307540.1	819952-820074	-	Intron	818045-820259	-	7	Type III	gamma-aminobutyric acid transporter	9378762	XM_002911091.1
Dichomitus squalens	Basidiomycota	Agaricomycetes	NW_006766890.1	1036377-1036488	+	Intron	1036047-1038826	+	11	Type III	amino acid transporter	18835312	XM_007364399.1
Fibroporia radiculosa	Basidiomycota	Agaricomycetes	NW_012133311.1	9507-9647	-	Intron	7331-9844	-	11	Type III	amino acid transporter	24095942	XM_012324924.1
Fomitiporia mediterranea	Basidiomycota	Agaricomycetes	NW_006760393.1	482131-482235	+	5' UTR	482559-484321	+	7	Type I	amino acid transporter	18680460	XM_007268026.1
Heterobasidion irregulare	Basidiomycota	Agaricomycetes	NW_009258199.1	2482289-2482428	-	Intron	2480209-2482622	-	11	Type III	amino acid transporter	20665871	XM_009545973.1
Laccaria bicolor	Basidiomycota	Agaricomycetes	NW_001889896.1	107423-107569	-	5' UTR	104581-107316	-	8	Type I	amino acid trannsporter	6080066	XM_001884358.1
Moniliophthora roreri	Basidiomycota	Agaricomycetes	NW_006917847.1	47905-48006	+	Intron	47721-50114	+	12	Type III	gamma-aminobutyric acid transporter	19281416	XM_007854549.1
Postia placenta	Basidiomycota	Agaricomycetes	NW_002988888.1	161276-161398	-	3' UTR	161649-166317	-	16	Type I	eukaryotic translation initiation factor 5B (RNA transport)	8146744	XM_002470352.1
			NW_002988900.1	274599-274699	-	3' UTR	274973-279644	-	17	Type I	eukaryotic translation initiation factor 5B (RNA transport)	8141778	XM_002471043.1
Punctularia strigosozonata	Basidiomycota	Agaricomycetes	NW_006767443.1	57603-57695	+	Intron	57040-60163	+	16	Type II	urea transporter	18886416	XM_007386371.1
			NW_006767436.1	112959-113101	-	5' UTR	106930-107603	+	4	Type I	hypothetical protein	18878791	XM_007381610.1
Schizophyllum commune	Basidiomycota	Agaricomycetes	NW_003315651.1	23010-23113	+	5' UTR	23428-25005	+	5	Type I	amino acid transporter	9588216	XM_003025852.1
Stereum hirsutum	Basidiomycota	Agaricomycetes	NW_006763139.1	1024879-1024994	-	5' UTR	1024306-1024489	-	7	Type I	amino acid transporter	18798180	XM_007305470.1
Trametes versicolor	Basidiomycota	Agaricomycetes	NW_007360323.1	3334319-3334427	+	Intron	3334049-3336734	+	9	Type III	amino acid transporter	19412871	XM_008036691.1
Gloeophyllum trabeum	Basidiomycota	Agaricomycetes	NW_006920411.1	2778070-2778173	+	Intron	2773208-2780269	+	23	Type III	eukaryotic translation initiation factor 5B (RNA transport)	19303555	XM_007864442.1
Phanerochaete carnosa	Basidiomycota	Agaricomycetes	NW_006767629.1	2554599-2554720	-	Intron	2549991-2554960	-	24	Type III	amino acid transporter	18914830	XM_007392026.1
Malassezia globosa	Basidiomycota	Exobasidiomycetes	NW_001849862.1	437157-437269	+	5' UTR	437350-439120	+	1	Type IV	urea transporter	5853822	XM_001729463.1
Tilletiaria anomala	Basidiomycota	Exobasidiomycetes	NW_013546986.1	52268-52342	+	Intron	52145-54303	+	4	Type II	urea transporter	25261287	XM_013388035.1
Mixia osmundae	Basidiomycota	Mixiomycetes	NW_014575555.1	124434-124579	-	5' UTR	122489-124318	-	5	Type I	amino acid transporter	26265408	XM_014710650.1
Cryptococcus gattii	Basidiomycota	Tremellomycetes	NC_014943.1	1241942-1242039	-	5' UTR	1239916-1241739	-	9	Type I	gamma-aminobutyric acid transporter	10190661	XM_003194938.1
Cryptococcus neoformans	Basidiomycota	Tremellomycetes	NC_026751.1	1325601-1325735	-	Intron	1323168-1326508	-	11	Type III	gamma-aminobutyric acid transporter	23890519	XM_012195422.1
Wallemia ichthyophaga	Basidiomycota	Wallemiomycetes	NW_008806295.1	90905-91057	-	Intron	90144-91739	-	6	Type III	NMT1	20375525	XM_009271838.1
