# Supplementary material for: Phylogenomic and comparative analysis of the distribution and regulatory patterns of TPP riboswitches in fungi
Source: Sci Rep. 2018 Apr 3;8:5563. doi: 10.1038/s41598-018-23900-7 (PMC5882874; doi:10.1038/s41598-018-23900-7)
Supplement: Supplementary file 3 — S2 [file 41598_2018_23900_MOESM3_ESM.xlsx]

## Sheet: FungiDB
Species	Class	Sequence ID (FungiDB)	Riboswitch	Strand	Location of riboswitches	Gene	FungiDB Prot ID	Mode of regulation	Description
Aphanomyces astaci	Oomycetes	KI913133	482361-482480	-	Intron	480972-482613	H257_08815.2	Type III	NMT1
	Oomycetes	KI913212	113866-113985	+	Intron	113770-115220	H257_17149.1	Type III	THI4
Aphanomyces invadans	Oomycetes	KI913976	852881-852998	+	Intron	852783-854242	H310_10315	Type III	NMT1
	Oomycetes	KI913987	72951-73074	-	Intron	71795-73134	H310_12085.2	Type III	THI4
Hyaloperonospora arabidopsidis	Oomycetes	HaraEmoy2_SC0102	57216-57339	-	UTR	56516-57002	HpaG809475	Type I	Sodium Symporter
Phytophthora capsici	Oomycetes	PcapLT1534_SC006	1355552-1355668	+	UTR	1355802-1357375	PHYCA_14257	Type I	Sodium Symporter
	Oomycetes	PcapLT1534_SC029	582187-582304	+	Intron	581910-584127	PHYCA_507722	Type III	Sodium Symporter
	Oomycetes	PcapLT1534_SC006	1333235-1333356	-	Intron	1331772-1333457	PHYCA_561387	Type III	Sodium Symporter
Phytophthora cinnamomi	Oomycetes	PcinCBS144-22_SC0164	80814-80929	+	UTR	81077-82712	PHYCI_246251	Type I	Sodium Symporter
	Oomycetes	PcinCBS144-22_SC0164	106539-106658	-	Intron	104621-106592	PHYCI_385618	Type III	Urea transporter
	Oomycetes	PcinCBS144-22_SC0014	204067-204184	+	UTR	204347-206864	PHYCI_78183	Type I	Sodium Symporter
Phytophthora parasitica	Oomycetes	PparINRA-310_SC010	651925-652046	-	Intron	650086-652152	PPTG_06763	Type III	Sodium Symporter
	Oomycetes	PparINRA-310_SC010	655779-655899	-	UTR	655001-655634	PPTG_06766	Type I	Sodium Symporter
Phytophthora ramorum	Oomycetes	PramPr-102_SC0039	74006-74125	+	Intron	73769-75300	PSURA_79316	Type III	Sodium Symporter
	Oomycetes	PramPr-102_SC0039	114071-114189	+	UTR	114322-115913	PSURA_79323	Type I	Sodium Symporter
Phytophthora sojae	Oomycetes	PsojP6497_SC04	5648049-5648166	+	UTR	5648108-5649927	PHYSO_302737	Type I	Urea transporter
	Oomycetes	PsojP6497_SC01	10649300-10649399	-	UTR	10647663-10649130	PHYSO_311636	Type I	Sodium Symporter
	Oomycetes	PsojP6497_SC04	5695376-5695477	-	UTR	5693613-5695212	PHYSO_333872	Type I	Sodium Symporter
Pythium aphanidermatum	Oomycetes	PaphDAOMBR444_SC0098	61457-61570	-	UTR	60156-61324	PAG1_G003370	Type I	THI4
	Oomycetes	PaphDAOMBR444_SC0103	6295-6448	-	Intron	4941-7644	PAG1_G003465	Type III	PREDICTED: thiamine biosynthetic bifunctional enzyme/phosphomethylpyrimidine kinase
Pythium arrhenomanes	Oomycetes	ParrATCC12531_SC00056	21470-21586	+	UTR	21632-24434	PAR_G000827	Type I	THI4
	Oomycetes	ParrATCC12531_SC00677	2902-3003	-	Intron	1598-3977	PAR_G005091	Type III	PREDICTED: thiamine biosynthetic bifunctional enzyme/phosphomethylpyrimidine kinase
	Oomycetes	ParrATCC12531_SC01041	10088-10238	-	UTR	8380-10028	PAR_G006556	Type I	Sodium Symporter
Pythium irregulare	Oomycetes	PirrDAOMBR486_SC0014	60411-60527	+	UTR	60628-61877	PIR_G000541	Type I	THI4
	Oomycetes	PirrDAOMBR486_SC0434	19552-19641	+	Intron	18457-21217	PIR_G006388	Type III	PREDICTED: thiamine biosynthetic bifunctional enzyme/phosphomethylpyrimidine kinase
Pythium iwayamai	Oomycetes	PiwaDAOMBR242034_SC00098	15145-15260	+	UTR	15369-16578	PIW_G001321	Type I	THI4
	Oomycetes	PiwaDAOMBR242034_SC00234	1445-1614	-	Intron	37-2785	PIW_G002466	Type III	PREDICTED: thiamine biosynthetic bifunctional enzyme/phosphomethylpyrimidine kinase
Pythium vexans	Oomycetes	PvexDAOMBR484_SC0635	8029-8089	-	Intron	7904-9504	PVE_G008187	Type III	hypothetical protein
Saprolegnia diclina	Oomycetes	SdicVS20_SC014	43204-43327	+	UTR	43514-44756	SDRG_05281.2	Type I	NMT1
	Oomycetes	SdicVS20_SC014	43347-43476	+	UTR	43514-44756	SDRG_05281.2	Type I	NMT1
	Oomycetes	SdicVS20_SC045	233090-233236	-	Intron	231938-233317	SDRG_11906	Type III	THI4
Saprolegnia parasitica	Oomycetes	SparCBS223-65_SC0009	46446-46573	+	UTR	46781-47922	SPRG_03457	Type I	NMT1
	Oomycetes	SparCBS223-65_SC0009	46630-46727	+	UTR	46781-47922	SPRG_03457	Type I	NMT1
	Oomycetes	SparCBS223-65_SC0013	637654-637790	+	UTR	637834-638884	SPRG_04526	Type I	THI4
Mucor circinelloides	Zygomycetes (Fungi)	McirCBS277-49_SC07	1391367-1391482	-	Intron	1391320-1392706	QYA_190663	Type III	NMT1
